# Supplementary material for: Ultrasonographic and pathological correlation of asymmetric retroareolar density on mammogram
Source: PLoS One. 2024 Dec 5;19(12):e0301180. doi: 10.1371/journal.pone.0301180 (PMC11620652; doi:10.1371/journal.pone.0301180)
Supplement: S1 File — (XLSX) [file pone.0301180.s001.xlsx]

## Sheet: Sheet1
age approx	indication	breast density	side of asymmetry	grade 1/2/3	MG BIRADS	USG BIRADS	none/biopsy/ fnac/ excisional biopsy/mastectomy	Final diagnosis	Final Normal/Benign/Malignant
40s	mastalgia	c	right	2	3	3	n	complicated cyst	B
60s	mastalgia	b	right	2	3	2	n	ductal ectasia	B
50s	lump	b	left	2	4b	4a	f	Mastitis	B
40s	mastalgia	c	left	1	4a	4a	b	Abscess	B
40s	lump	c	right	2	4a	4a	f	Fibroadenoma	B
40s	lump	b	right	2	4a	4a	f	epidermal cyst	B
40s	lump	d	left	1	3	2	n	complicated cyst	B
40s	lump	c	left	2	3	3	n	Fibroadenoma	B
30s	lump	d	right	2	3	3	f	Abscess	B
40s	lump	c	right	3	3	2	n	cyst	B
40s	lump	c	left	1	3	4a	f	Mastitis	B
40s	mastalgia	c	right	2	3	3	n	cyst	B
50s	lump	b	right	1	3	4a	b	Sclerosing adenosis	B
30s	lump	d	right	1	4a	4a	b	Abscess	B
40s	screening	d	right	2	3	3	b	Fibroadenoma	B
50s	abscess	c	right	2	3	3	n	Abscess	B
40s	screening	b	left	2	3	3	n	Fibroadenoma	B
40s	lumpiness	c	right	2	3	2	n	cyst	B
50s	lump	b	right	2	3	3	n	Fibroadenoma	B
40s	mastalgia	d	right	2	3	2	n	cyst	B
40s	mastalgia	c	left	3	3	3	eb	Papilloma	B
50s	lump	c	right	1	3	1	n	N	N
40s	screening	d	right	1	3	1	n	N	N
40s	Retracted nipple	c	left	1	3	1	n	N	N
40s	nipple discharge	c	right	1	3	1	n	N	N
50s	lump	b	left	2	3	1	n	N	N
40s	nipple discharge	c	left	1	3	2	n	ductal ectasia	B
60s	lump	c	right	2	4a	3	f	complicated cyst	B
50s	screening	a	right	1	3	1	n	N	N
40s	screening	d	right	1	3	1	n	N	N
40s	lump	b	right	2	4a	4a	b	Fibroadenoma	B
50s	lump	b	right	3	4a	3	f	Abscess	B
60s	screening	b	right	1	3	2	b	ductal ectasia	B
50s	lump	c	left	1	4a	4a	f	Abscess	B
50s	screening	b	left	2	3	3	n	complicated cyst	B
40s	lump	b	left	3	4c	4c	b	invasive ductal carcinoma	M
50s	lump	c	left	3	4c	4c	b	invasive ductal carcinoma	M
40s	lump	b	right	2	5	5	mastectomy	invasive ductal carcinoma	M
70s	lump	a	right	3	5	5	f	invasive ductal carcinoma	M
50s	lump	b	left	3	4b	4c	b	invasive ductal carcinoma	M
40s	lump	c	right	2	4a	4c	b	invasive ductal carcinoma	M
60s	lump	b	left	3	5	5	b	invasive ductal carcinoma	M
30s	lump	b	right	3	5	5	b	invasive ductal carcinoma	M
30s	lump	d	right	2	4b	4b	mastectomy	invasive ductal carcinoma	M
60s	screening	a	right	1	3	1	n	N	N
50s	lump	c	left	3	5	5	b	invasive ductal carcinoma	M
60s	mastalgia	c	right	1	3	3	n	N	N
60s	lump	a	right	3	4a	4a	b	Papilloma	B
60s	lump	c	right	3	5	5	mastectomy	invasive ductal carcinoma	M
60s	lump	a	right	3	5	5	b	invasive ductal carcinoma	M
60s	screening	b	right	3	4a	4a	b	DCIS	M
60s	lump	a	right	3	4a	4b	b	Papilloma	B
50s	lump	c	left	3	4a	4b	b	invasive ductal carcinoma	M
50s	lump	c	left	3	4c	4c	b	invasive ductal carcinoma	M
40s	lump	b	left	3	4b	4c	b	invasive ductal carcinoma	M
50s	lump	c	left	2	3	2	n	cyst	B
40s	lump	c	right	2	3	3	n	complicated cyst	B
50s	lump	c	right	3	4a	4c	b	Mastitis	B
40s	mastalgia	c	right	1	3	1	n	N	N
50s	lump	d	right	3	4c	5	b	invasive ductal carcinoma	M
50s	lump	b	right	1	4a	4a	b	complicated cyst	B
50s	mastalgia	b	left	1	3	1	n	N	N
50s	lump	d	right	2	0	1	n	N	B
50s	Left areolar sinus	b	right	2	3	3	n	Mastitis	B
30s	lump	c	right	1	0	1	n	N	N
50s	lump	b	left	3	4b	5	f	invasive ductal carcinoma	M
50s	mastalgia	c	left	1	0	1	n	N	N
40s	lump	c	right	3	3	4a	b	Fibroadenoma	B
50s	lump	c	right	1	3	1	n	Mastitis	B
50s	lump	a	right	1	3	1	n	N	N
50s	lump	d	right	2	3	2	n	N	N
40s	lump	b	left	2	6	6	b	ILC	M
50s	mastalgia	c	right	2	3	4a	b	Mastitis	B
50s	mastalgia	b	right	2	3	1	n	N	N
50s	lump	b	left	2	3	3	n	Mastitis	B
70s	lump	c	left	1	3	2	n	cyst	B
40s	lump	c	left	2	2	1	n	N	N
40s	lump	c	left	2	3	3	b	Fibroadenoma	B
50s	mastalgia	c	left	1	3	1	n	N	N
60s	lump	c	right	2	3	3	n	Mastitis	B
50s	lump	c	right	2	3	3	b	Fibroadenoma	B
40s	lump	c	right	1	3	3	n	Mastitis	B
50s	lump	c	right	3	3	3	n	complicated cyst	B
60s	screening	c	left	2	3	3	n	complicated cyst	B
60s	Retracted nipple	c	right	1	3	2	n	cyst	B
50s	lump	d	left	2	0	3	n	Mastitis	B
50s	mastalgia	d	left	1	0	2	n	ductal ectasia	B
40s	lump	b	left	3	2	3	n	hamartoma with fibrocystic change	B
40s	screening	a	right	1	3	1	n	N	N
40s	lump	c	left	2	3	2	n	cyst	B
40s	mastalgia	c	right	1	3	3	n	Mastitis	B
50s	screening	b	left	1	3	1	n	N	N
40s	mastalgia	d	right	1	3	2	n	Fibroadenoma	B
60s	screening	c	right	1	3	2	n	ductal ectasia	B
30s	lump	c	left	3	4a	4a	n	N	N
40s	lump	c	left	3	4a	3	n	Fibroadenoma	B
40s	lump	c	right	2	3	2	n	cyst	B
40s	lump	c	left	2	3	4a	n	Mastitis	B
50s	lump	c	left	3	4b	4c	b	Invasive ductal carcinoma	M
80s	lump	c	left	3	4c	5	b	Invasive ductal carcinoma	M
